# Supplementary material for: The Distribution and Associated Factors of HIV/AIDS Among Youths in Guangxi, China, From 2014 to 2021: Bayesian Spatiotemporal Analysis
Source: JMIR Public Health Surveill. 2024 Sep 27;10:e53361. doi: 10.2196/53361 (PMC11452016; doi:10.2196/53361)
Supplement: Multimedia Appendix 1 [file publichealth-v10-e53361-s001.xlsx]

## Sheet: Map information
		Map of China and Guangxi Zhuang Autonomous Region administrative divisions
City	District (County)
Nanning	Xingning
	Qingxiu
	Jiangnan
	Xixiangtang
	Liangqing
	Yongning
	Wuming
	Long'an
	Mashan
	Shanglin
	Binyang
	Hengzhou
Liuzhou	Chengzhong
	Yufeng
	Liunan
	Liubei
	Liujiang
	Liucheng
	Luzhai
	Rong'an
	Rongshui
	Sanjiang
Guilin	Xiufeng
	Diecai
	Xiangshan
	Qixing
	Yanshan
	Lingui
	Yangshuo
	Lingshan
	Quanzhou
	Xing'an
	Yongfu
	Guanyang
	Longsheng
	Ziyuan
	Pingle
	Gongcheng
	Lipi
Wuzhou	Wanxiu
	Changzhou
	Longxu							Figure S1. It is a map of China from http://bzdt.ch.mnr.gov.cn/index.html.
	Cangwu
	Tengxian
	Mengshan
	Cenxi
Beihai	Haicheng
	Yinhai
	Tieshangang
	Hepu
Fangchenggang	Gangkou
	Fangcheng
	Shangsi
	Dongxing
Qinzhou	Qinnan
	Qinbei
	Lingshan
	Pubei
Guigang	Gangbei
	Gangnan
	Qintang
	Pingnan
	Guiping
Yulin	Yuzhou
	Fumian
	Rongxian
	Luchuan
	Bobai
	Xingye
	Beiliu
Baise	Youjiang
	Tianyang
	Tiandong
	Debao
	Napo
	Lingyun
	Leye
	Tianlin
	Xilin							Figure S2 shows the map of Guangxi Zhuang Autonomous Region, which contains 13 prefecture-level cities.
	Longlin
	Jingxi
	Pinguo
Hezhou	Babu
	Pinggui
	Zhaoping
	Zhongshan
	Fuchuan
Hechi	Jinchengjiang
	Yizhou
	Nandan
	Tian'e
	Fengshan
	Donglan
	Luocheng
	Huanjiang
	Bama
	Du'an
	Dahua
Laibin	Xingbin
	Xincheng
	Xiangzhou
	Wuxuan
	Jinxiu
	Heshan
Chongzuo	Jiangzhou
	Fusui
	Ningming
	Longzhou
	Daxin
	Tiandeng
	Pingxiang
